# Supplementary material for: High Molecular Weight Fucoidan Restores Intestinal Integrity by Regulating Inflammation and Tight Junction Loss Induced by Methylglyoxal-Derived Hydroimidazolone-1
Source: Mar Drugs. 2022 Sep 17;20(9):580. doi: 10.3390/md20090580 (PMC9505531; doi:10.3390/md20090580)
Supplement: Supplementary file 1 [file marinedrugs-20-00580-s001.zip]

Archive with 1 entries (1 files):
- marinedrugs-1840342-supplementary.pdf
